# Supplementary material for: Sijunzi decoction alleviates inflammation and intestinal epithelial barrier damage and modulates the gut microbiota in ulcerative colitis mice
Source: Front Pharmacol. 2024 Apr 8;15:1360972. doi: 10.3389/fphar.2024.1360972 (PMC11033371; doi:10.3389/fphar.2024.1360972)
Supplement: Supplementary file 1 [file Table2.XLSX]

## Sheet: S2
NO.	Compound	Formula	RT	Ion Mode	calm/z	m/z	ppm	Fragment	Source
1	L-Arginine*	C6H14N4O2	1.11	[M+H]+	175.119	175.119	-0.1	175, 130, 116, 70, 60	-
2	Gentiobiose*	C12H22O11	1.35	[M-H]-	341.109	341.108	-1.9	341, 179, 119, 113, 101, 89, 59	Gly
3	Adenine*	C5H5N5	1.99	[M+H]+	136.062	136.062	-0.9	136, 119, 92	-
4	Cytidine*	C9H13N3O5	1.99	[M+H]+	244.093	244.093	0.7	112, 95	-
5	α-D-Glucopyranosyl-[-(1->2)-β-D-fructofuranosyl-]2-(1->2)-β-D-fructofuranoside	C24H42O21	2	[M-FA-H]-	711.22	711.217	-3.5	665, 485, 383, 341, 179	Atr
6	α-D-Glucopyranosyl-[-(1->2)-β-D-fructofuranosyl-]3-(1->2)-β-D-fructofuranoside	C30H52O26	2.03	[M-FA-H]-	873.273	873.269	-4.1	827, 665, 647, 503, 341, 179	Atr
7	α-D-Glucopyranosyl-[-(1->2)-β-D-fructofuranosyl-]5-(1->2)-β-D-fructofuranoside	C42H72O36	2.27	[M-H]-	1151.37	1151.37	-3.1	989, 827, 665, 503, 341, 179	Atr
8	α-D-Glucopyranosyl-[-(1->2)-β-D-fructofuranosyl-]4-(1->2)-β-D-fructofuranoside	C36H62O31	2.32	[M-FA-H]-	1035.33	1035.32	-5.3	989, 827, 665, 503, 341, 179	Atr
9	Uridine*	C9H12N2O6	2.37	[M+H]+	245.077	245.077	0.1	113, 96	-
10	Adenosine*	C10H13N5O4	3.65	[M+H]+	268.104	268.104	-0.5	136, 119	-
11	Cordycepin	C10H13N5O3	3.9	[M+H]+	252.109	252.109	0.3	136, 119	-
12	L-phenylalanine*	C9H11NO2	4.87	[M+H]+	166.086	166.086	-0.3	120, 103, 77	-
13	L-tryptophan*	C11H12N2O2	7.89	[M+H]+	205.097	205.097	-0.8	146, 118	-
14	Neochlorogenic acid*	C16H18O9	8.02	[M-H]-	353.088	353.087	-1.8	191, 179, 135	Atr
			8.02	[M+H]+	355.102	355.103	2.1	163, 145, 135, 89
15	Chlorogenic acid*	C16H18O9	9.31	[M-H]-	353.088	353.087	-2.2	191, 85	Atr
16	Cryptochlorogenic acid*	C16H18O9	9.51	[M-H]-	353.088	353.087	-2.2	191, 179, 173, 135, 93	Atr
17	Glucoliquiritin	C27H32O14	9.65	[M-FA-H]-	625.177	625.175	-3.6	579, 417, 255, 135	Gly
			9.65	[M+H]+	581.187	581.187	1.2	257, 137
18	3-p-coumaroylquinic acid	C16H18O8	10.35	[M-H]-	337.093	337.092	-3.2	191, 173, 93	Gly
19	Schaftoside*	C26H28O14	10.66	[M-H]-	563.141	563.139	-3	563, 545, 503, 473, 443, 413, 383, 353	Gly
			10.66	[M+H]+	565.155	565.155	-0.1	547, 511, 427, 409, 391, 349, 337, 307
20	Daidzin*	C21H20O9	11.17	[M+H]+	417.118	417.118	0.7	255	Gly
21	Violanthin*	C27H30O14	11.22	[M-H]-	577.156	577.154	-3.3	577, 457, 383, 353	Gly
			11.22	[M+H]+	579.171	579.171	0.3	579, 561, 543, 525, 457, 423, 379, 325
22	Coumaric acid	C9H8O3	11.49	[M-H]-	163.04	163.04	0.1	119, 93, 91	Atr
23	Calycosin-7-glucoside*	C22H22O10	11.5	[M-H]-	445.114	445.114	0.9	283, 268	Gly
			11.5	[M+H]+	447.129	447.128	-0.2	285, 270
24	Liquiritin apioside*	C26H30O13	11.56	[M-H]-	549.161	549.16	-3.2	255, 135	Gly
			11.56	[M+H]+	551.176	551.176	0.6	419, 257, 147, 137
25	Liquiritin*	C21H22O9	11.73	[M-H]-	417.119	417.118	-2.9	255, 135, 119, 91	Gly
			11.73	[M+H]+	419.134	419.134	0.9	257, 147, 137
26	Isochlorogenic acid A	C25H24O12	12.1	[M-H]-	515.12	515.118	-2.6	353, 179, 173	Atr
			12.1	[M+H]+	517.134	517.134	0.6	163, 145, 135
27	Isochlorogenic acid B	C25H24O12	12.4	[M-H]-	515.12	515.119	-1.4	353, 191, 179	Atr
			12.4	[M+H]+	517.134	517.136	3.6	163
28	Isochlorogenic acid C	C25H24O12	12.67	[M-H]-	515.12	515.118	-2.2	353, 191, 179, 173	Atr
29	Choerospondin	C21H22O10	12.81	[M-H]-	433.114	433.113	-3.3	271, 151, 119	Gly
			12.81	[M+H]+	435.129	435.129	1	273, 153, 147
30	Isoliquiritin apioside*	C26H30O13	13.1	[M-H]-	549.161	549.16	-3.2	255, 135	Gly
			13.1	[M+H]+	551.176	551.176	0.4	419, 257, 137
31	Licraside	C26H30O13	13.12	[M+H]+	551.176	551.176	0.4	419, 257, 137	Gly
32	Ginsenoside Re*	C48H82O18	13.14	[M-FA-H]-	991.548	991.546	-2.7	991, 945, 779, 783, 765, 637, 619, 475, 161	Gin
33	Ginsenoside Rg1	C42H72O14	13.19	[M-FA-H]-	845.49	845.487	-4.1	799, 637, 161	Gin
34	Glycyroside	C27H30O13	13.22	[M+H]+	563.176	563.176	0.2	269, 253	Gly
35	Glychionide A	C21H18O11	13.41	[M-H]-	445.078	445.087	21.4	269, 241, 113	Gly
36	Isoliquiritin*	C21H22O9	13.47	[M-H]-	417.119	417.118	-2.8	417, 255, 148, 135, 119, 91	Gly
			13.47	[M+H]+	419.134	419.134	0	257, 147, 137
37	Ononin*	C22H22O9	13.56	[M+FA-H]-	475.125	475.123	-2.7	267, 252, 44	Gly
			13.56	[M+H]+	431.134	431.134	0.7	269, 245
38	Licorice glycoside B	C35H36O15	13.61	[M-H]-	695.198	695.196	-3.2	695, 549, 531, 255, 135	Gly
			13.61	[M+H]+	697.213	697.213	0.2	261, 257
39	Licorice glycoside D2	C36H38O16	13.65	[M-H]-	725.209	725.206	-3.7	725, 549, 531, 255, 193	Gly
			13.65	[M+H]+	727.223	727.224	0.8	291, 177, 167
40	4',7-Dihydroxyflavone	C15H10O4	13.79	[M-H]-	253.051	253.05	-2.1	253, 135, 117, 91	Gly
			13.79	[M+H]+	255.065	255.065	-0.2	255, 169, 145, 137, 119
41	8-Methoxyononin*	C23H24O10	13.98	[M+H]+	461.144	461.145	1	299, 284	Gly
42	24-Hydroxyl-licorice-saponin A3	C48H72O22	14.03	[M-H]-	999.444	999.44	-4.1	999, 837, 351	Gly
			14.03	[M+H]+	1001.46	1001.46	0.7	825, 649, 631, 487, 469
43	Licochalcone B	C16H14O5	14.06	[M-H]-	285.077	285.076	-2.7	270, 177, 150, 121	Gly
			14.06	[M+H]+	287.091	287.091	-0.7	193, 121, 107
44	Vinaginsenoside R1	C44H74O15	14.06	[M-H]-	887.501	887.596	-5.5	887, 841, 781, 619, 113	Gin
45	6-(3-Hydroxy-propionyloxy)atractylenolide III	C18H22O6	14.12	[M-H]-	333.134	333.133	-2.8	261, 203	Atr
			14.12	[M+H]+	335.149	335.15	2	289, 217, 125
46	Licorice glycoside E	C35H35NO14	14.17	[M-H]-	692.198	692.196	-4.1	692, 549, 531, 255	Gly
47	Pratensein	C16H12O6	14.33	[M-H]-	299.056	299.056	-1.5	299, 284, 256, 227	Gly
48	Liquiritigenin	C15H12O4	14.36	[M-H]-	255.066	255.066	-1.4	135, 119, 91	Gly
			14.36	[M+H]+	257.081	257.081	0.2	257, 147, 137, 119
49	Licorice glycoside D1	C35H36O15	14.41	[M-H]-	695.198	695.196	-3.2	695, 549, 531, 255, 135	Gly
			14.41	[M+H]+	697.213	697.214	1.6	261, 257
50	Licorice glycoside A	C36H38O16	14.42	[M-H]-	725.209	725.207	-3	725, 549, 531, 255, 193	Gly
			14.42	[M+H]+	727.223	727.224	0.7	291, 257, 177, 167
51	Uralsaponin F	C44H64O19	14.42	[M-H]-	895.397	895.394	-3.1	895, 351, 193	Gly
52	Licorice saponin A3	C48H72O21	14.46	[M-H]-	983.449	983.444	-5.1	821, 803, 351	Gly
			14.46	[M+H]+	985.464	985.464	0.6	985, 823, 647
53	22-hydroxy-Licorice saponin G2	C42H62O18	14.48	[M-H]-	853.386	853.382	-4.9	853, 351, 193	Gly
54	Calycosin*	C16H12O5	14.58	[M+H]+	285.076	285.076	-0.1	285, 270, 225, 213, 137, 134	Gly
55	22-Acetoxyl-rhaoglycyrrhizin	C50H74O22	14.62	[M-H]-	1025.46	1025.46	-4.3	1025, 497, 113	Gly
			14.62	[M+H]+	1027.47	1027.48	2	511
56	Ginsenoside Rb1*	C54H92O23	14.9	[M-2H]2-	599.297	599.297	-0.2	1107, 945, 783, 621, 553, 459, 323, 161	Gin
			14.9	[M+H]+	1109.61	1109.61	0	649, 487, 425, 325, 163
57	22β-Acetoxylglycyrrhizic acid	C44H64O18	14.93	[M-H]-	879.402	879.398	-4.5	879, 351, 193	Gly
			14.93	[M+H]+	881.417	881.417	0.2	705, 529, 511
58	Ginsenoside Rf*	C42H72O14	14.95	[M-H]-	799.485	799.481	-4.5	799, 653, 635, 491, 161	Gin
59	Malonyl-ginsenoside Rb1	C57H94O26	14.99	[M+FA-2H]2-	619.297	619.294	-4.9	484, 351	Gin
60	24-Hydroxyl-glycyrrhizin	C42H62O17	15.04	[M-H]-	837.391	837.388	-4.2	837, 661, 351, 193, 113	Gly
61	Formononetin 7-O-(6''-Acetylglcoside)	C24H24O10	15.09	[M+H]+	473.144	473.144	0	269	Gly
62	Ginsenoside Rc*	C53H90O22	15.11	[M-FA-H]-	1123.59	1123.58	-5.1	1077, 945, 783	Gin
63	24-hydroxy-licoricesaponin E2	C42H60O17	15.16	[M-H]-	835.376	835.372	-3.9	835, 351	Gly
			15.16	[M+H]+	837.39	837.391	1.3	643, 485, 467, 449
64	Majonoside R1	C42H72O15	15.16	[M-H]-	815.48	815.476	-4.6	769, 637, 475, 101	Gin
65	Yunganoside A1/C1/B1	C48H76O19	15.29	[M-H]-	955.491	955.486	-4.7	955, 793, 523	Gly
			15.29	[M+H]+	957.505	957.506	0.9	811, 441, 423, 353
66	Ginsenoside Rb3*	C53H90O22	15.34	[M-FA-H]-	1123.59	1123.58	-5.4	1077, 945, 783	Gin
67	Ginsenoside Rg2*	C42H72O13	15.37	[M-H]-	783.49	783.487	-3.5	783, 637, 475	Gin
68	Naringenin*	C15H12O5	15.46	[M-H]-	271.061	271.06	-2.5	271, 151, 119, 107	Gly
			15.46	[M+H]+	273.076	273.076	0.9	273, 153, 147
69	Licorice saponin G2	C42H62O17	15.61	[M-H]-	837.391	837.387	-4.8	837, 351, 193	Gly
			15.61	[M+H]+	839.406	839.406	0.2	645, 487, 469
70	Poricoic acid G	C30H46O5	15.62	[M+H]+	487.342	487.343	2.8	487, 317	Por
71	Licoricesaponin E2	C42H60O16	15.68	[M-H]-	819.381	819.377	-5.2	351, 193	Gly
			15.68	[M+H]+	821.395	821.396	0.5	451
72	Rhaoglycyrrhizin	C48H72O20	15.69	[M-H]-	967.454	967.449	-5.5	967, 497, 321	Gly
73	Ginsenoside Rd*	C48H82O18	15.82	[M-FA-H]-	991.548	991.543	-5.1	945, 783, 621, 161	Gin
74	22β-Acetoxyl licorice saponin C2	C44H64O17	15.83	[M-H]-	863.407	863.404	-3.3	863, 351, 193	Gly
			15.83	[M+H]+	865.422	865.421	-0.4	689, 513, 495, 435
75	Yunganoside G1	C48H74O21	15.86	[M-H]-	985.465	985.46	-4.8	985, 497	Gly
			15.86	[M+H]+	987.48	987.48	0.5	987, 841, 629, 471, 453, 441, 237
76	Chikusetsu Saponin Ⅳa*	C42H66O14	15.99	[M-H]-	793.438	793.434	-5.4	793, 631, 569	Gin
77	Glycyrrhizic Acid	C42H62O16	16.07	[M-H]-	821.396	821.393	-3.9	821, 351, 193	Gly
			16.07	[M+H]+	823.411	823.411	-0.3	647, 471, 453
78	Notoginsenoside K	C48H82O18	16.22	[M+H]+	947.557	947.557	-0.4	605, 425, 407, 325, 289, 163, 145	Gin
79	Isoliquiritigenin	C15H12O4	16.26	[M-H]-	255.066	255.066	-2.3	135, 119, 91	Gly
			16.26	[M+H]+	257.081	257.081	-0.3	257, 147, 137, 119
80	Deoxoglycyrrhizin	C42H64O15	16.47	[M-H]-	807.417	807.413	-4.6	807, 351, 193	Gly
81	Formononetin*	C16H12O4	16.56	[M+H]+	269.081	269.081	-0.7	269, 253, 238, 225, 213, 197, 181	Gly
82	Licoricesaponine H2*	C42H62O16	16.57	[M-H]-	821.396	821.392	-5.1	821, 351, 193	Gly
			16.57	[M+H]+	823.411	823.412	0.7	647, 471, 453
83	Dehydrotrametenolic acid	C30H46O3	16.64	[M+H]+	455.352	455.352	-0.4	455, 437, 201, 191, 173, 121	Por
84	Araboglycyrrhizin	C41H62O14	16.99	[M-H]-	777.407	777.403	-4.3	777, 715, 627, 157	Gly
			16.99	[M+H]+	779.421	779.422	0.9	647, 453, 435
85	Licorice saponin C2	C42H62O15	17.17	[M-H]-	805.402	805.398	-4.9	805, 351, 193	Gly
86	Licoricesaponine B2	C42H64O15	17.37	[M-H]-	807.417	807.414	-4.2	807, 631, 351, 193	Gly
87	Ginsenoside F4*	C42H70O12	17.41	[M-H]-	765.48	765.477	-2.6	765, 619, 161, 101	Gin
			17.41	[M+H]+	767.494	767.494	0.6	443, 425, 407, 145, 99, 85
88	Medicarpin	C16H14O4	17.45	[M+H]+	271.096	271.096	-0.9	137, 123, 109, 79	Gly
89	Zingibroside R1	C42H66O14	17.65	[M-H]-	793.438	793.434	-4.4	793, 731, 523	Gin
90	Glicophenone	C20H22O6	17.77	[M-H]-	357.134	357.133	-3.1	247, 232, 189, 109	Gly
			17.77	[M+H]+	359.149	359.149	-0.2	193, 165, 137
91	Glycycoumarin	C21H20O6	17.8	[M-H]-	367.119	367.118	-3.4	367, 352, 335, 309, 298, 255, 135	Atr
			17.8	[M+H]+	369.133	369.133	-1	369, 313, 285
92	Licorice saponin J2	C42H64O16	17.86	[M+H]+	825.427	825.427	0.5	825, 455, 437, 317, 203, 177	Gly
93	Glyasperin C	C21H24O5	17.98	[M-H]-	355.155	355.154	-3.4	355, 323, 233, 135, 109	Gly
			17.98	[M+H]+	357.17	357.169	-1.1	301, 221, 165, 123
94	Yunganoside L	C36H54O10	18.39	[M-H]-	645.364	645.362	-4.1	645, 569, 469, 113	Gly
			18.39	[M+H]+	647.379	647.38	0.9	453, 435
95	Atractylenolide III*	C15H20O3	18.43	[M+H]+	249.149	249.148	-0.8	231, 213, 189, 185, 163, 149, 105, 91	Atr
96	Ginsenoside Rg3*	C42H72O13	18.57	[M-H]-	783.49	783.488	-2.9	783, 621, 221, 101	Gin
97	Licoisoflavone A	C20H18O6	18.59	[M-H]-	353.103	353.102	-3.4	353, 227, 125	Gly
			18.59	[M+H]+	355.118	355.118	0.5	355, 337, 229, 201, 179, 151, 123
98	Licoricone	C22H22O6	18.66	[M-H]-	381.134	381.133	-2.6	381, 351, 323, 307, 201, 135	Gly
			18.66	[M+H]+	383.149	383.149	0	327, 299, 178, 177
99	Glycyrol*	C21H18O6	18.91	[M-H]-	365.103	365.102	-2.8	365, 307, 295	Gly
			18.91	[M+H]+	367.118	367.118	-0.3	367, 311, 281, 165
100	Glabridin	C20H20O4	19.25	[M-H]-	323.129	323.128	-2.5	323, 201, 135	Gly
			19.25	[M+H]+	325.143	325.143	-0.1	189, 149, 123
101	Poricoic acid E	C30H44O6	19.34	[M-H]-	499.307	499.305	-2.9	499	Por
			19.34	[M+H]+	501.321	501.322	0.8	501, 483, 465, 447
102	Licoriphenone	C21H24O6	19.39	[M-H]-	371.15	371.149	-2.8	246, 231, 109	Gly
			19.39	[M+H]+	373.165	373.165	0.5	207, 179, 149
103	Glabric acid	C30H46O5	19.61	[M-H]-	485.327	485.325	-3.8	485, 441	Gly
			19.61	[M+H]+	487.342	487.342	0.4	469, 317
104	Licoisoflflavone B	C20H16O6	19.72	[M-H]-	351.087	351.086	-3.7	307, 283, 241, 155, 199	Gly
			19.72	[M+H]+	353.102	353.102	0.4	353, 311, 299, 217, 153
105	Atractylmacrols C	C17H26O3	19.82	[M-H]-	277.181	277.18	-1.9	277, 233, 205, 59, 41	Atr
106	Poricoic acid DM	C32H48O6	20.05	[M-H]-	527.338	527.336	-2.9	467	Por
			20.05	[M+H]+	529.352	529.352	0	529
107	Glabrone	C20H16O5	20.15	[M-H]-	335.092	335.092	-2.3	335, 321, 319, 305, 151	Gly
			20.15	[M+H]+	337.107	337.107	-0.1	295, 267, 153
108	Ginsenoside Rg5*	C42H70O12	20.2	[M-H]-	765.48	765.476	-4.3	603, 161	Gin
109	Atractylenolide II	C15H20O2	20.22	[M+H]+	233.154	233.154	-0.3	215, 187, 159, 119, 105, 95, 91	Atr
110	Glyasperin D	C22H26O5	20.23	[M-H]-	369.171	369.17	-3.1	369, 339, 217, 135, 109	Gly
			20.23	[M+H]+	371.185	371.185	-0.6	371, 315, 303, 235, 167, 123, 69
111	Gancaonin E	C25H28O6	20.36	[M-H]-	423.181	423.18	-3.2	423, 229, 193	Gly
			20.36	[M+H]+	425.196	425.196	-0.2	369, 313, 179, 175, 139
112	26-Hydroxyporicoic acid G	C30H46O6	20.41	[M-H]-	501.322	501.321	-3.1	501	Por
			20.41	[M+H]+	503.337	503.337	0.4	503, 485, 467, 449
113	1-(4-Hydroxy-pentyl)-2,8a-dimethyl-5-methylene-decahydro-naphthalene-2,6-diol	C18H32O3	20.78	[M-H]-	295.228	295.227	-2.8	277, 195, 183, 171	Atr
114	Dehydrotumulosic acid *	C31H48O4	20.92	[M-H]-	483.348	483.346	-4.1	483	Por
			20.92	[M+H]+	485.363	485.362	-0.5	467, 311, 293, 199
115	Tumulosic acid	C31H50O4	21.16	[M-H]-	485.364	485.363	-2.2	485	Por
			21.16	[M+H]+	487.378	487.378	-0.4	487, 469, 309, 159
116	Atractylenolide I*	C15H18O2	21.32	[M+H]+	231.138	231.138	0.5	231, 185, 143, 91	Atr
117	Polyporenic acid C	C31H46O4	21.79	[M-H]-	481.332	481.331	-2.7	481, 435	Por
			21.79	[M+H]+	483.347	483.347	0.6	465, 309
118	18beta-Glycyrrhetintic acid*	C30H46O4	22.07	[M-H]-	469.332	469.331	-2.9	469, 425, 355	Gly
			22.07	[M+H]+	471.347	471.348	1.9	471, 317, 263, 235, 189, 135
*表示经对照品数据库匹配
