# Supplementary material for: Sijunzi decoction alleviates inflammation and intestinal epithelial barrier damage and modulates the gut microbiota in ulcerative colitis mice
Source: Front Pharmacol. 2024 Apr 8;15:1360972. doi: 10.3389/fphar.2024.1360972 (PMC11033371; doi:10.3389/fphar.2024.1360972)
Supplement: Supplementary file 2 [file Table1.XLS]

Genus	C1	C2	C3	C4	C5	C6	M1	M2	M3	M4	M5	M6	P3	P5	P2	P6	P4	P1	SJZ-H1	SJZ-H2	SJZ-H3	SJZ-H4	SJZ-H5	SJZ-H6	Domain	Phylum	Class	Order	Family
Bacteroides	6.1824	4.128	7.177	21.6997	7.1249	10.5716	19.7299	8.9144	21.5551	17.2185	6.3444	10.7271	16.0841	5.6679	8.8985	7.7283	3.4359	17.5368	0.3832	5.0671	9.5425	15.885	14.7516	16.0936	Bacteria	Bacteroidetes	Bacteroidia	Bacteroidales	Bacteroidaceae
Helicobacter	2.9905	4.2283	4.9008	4.441	4.8771	1.8744	21.72	11.2343	6.4124	5.4486	6.6754	6.7562	12.0026	2.719	1.7907	10.2813	1.1752	7.098	9.3238	7.9738	1.0341	14.8281	4.5494	2.1265	Bacteria	Epsilonbacteraeota	Campylobacteria	Campylobacterales	Helicobacteraceae
Akkermansia	0	0	0	0	0	0	0.0149	0.8745	0.0049	0.0016	0	2.0598	0.1322	43.6449	8.0325	0.0364	31.1077	1.5302	1.5641	15.076	20.3965	6.4462	4.4384	11.2857	Bacteria	Verrucomicrobia	Verrucomicrobiae	Verrucomicrobiales	Akkermansiaceae
Lachnospiraceae_NK4A136_group	6.7088	6.1117	5.8479	3.8922	21.4998	8.8184	6.517	3.2529	1.8536	0.2713	0.2995	2.9888	0.1803	2.2069	0.0711	0.1025	19.5914	5.542	19.4124	0.2704	13.6805	0.4959	0.185	12.9354	Bacteria	Firmicutes	Clostridia	Clostridiales	Lachnospiraceae
Alistipes	6.8978	2.9304	9.6182	8.1597	2.7963	6.7436	0.6081	4.1006	7.1823	0.6681	7.9916	13.816	3.6081	5.2747	2.0023	0.3158	7.5815	1.6679	0.5765	6.3667	3.5363	1.1475	1.8534	3.2263	Bacteria	Bacteroidetes	Bacteroidia	Bacteroidales	Rikenellaceae
Enterococcus	0	0	0.0061	0	0.0045	0.0015	1.7564	3.4981	5.0606	7.1537	16.7453	1.99	13.2574	0.7388	0.0551	5.172	0.4251	0.7862	1.8654	5.6048	0	3.7301	6.3759	0.1413	Bacteria	Firmicutes	Bacilli	Lactobacillales	Enterococcaceae
Escherichia-Shigella	0.0018	0	0.0046	0.025	0.003	0.018	0.5932	0.0111	0.1961	0.0729	14.4977	0.0167	0	0	0	0	0	0	0.1703	24.5117	0	0.0413	32.5389	0.0277	Bacteria	Proteobacteria	Gammaproteobacteria	Enterobacteriales	Enterobacteriaceae
Corynebacterium_1	0.6165	6.8159	4.6823	0.005	2.8976	1.1369	0.005	0.0174	0.0065	0	0.0045	0.0061	7.4011	5.2556	0.5228	0.835	8.8182	5.422	0.0049	0	0	0	0	0.0025	Bacteria	Actinobacteria	Actinobacteria	Corynebacteriales	Corynebacteriaceae
Lactobacillus	3.3067	5.1349	0.0596	0.01	1.3639	0.0898	0.2088	0.2151	0.1128	0.1349	0.1782	0.8379	0.3201	0.065	7.6004	0.1703	0.1353	1.0293	16.4579	0.2179	0.0177	0.2066	1.4481	0.0151	Bacteria	Firmicutes	Bacilli	Lactobacillales	Lactobacillaceae
Enterorhabdus	2.4253	2.1677	2.2411	1.4131	2.2373	0.7644	1.4565	0.5124	0.7159	1.8911	2.2386	2.5774	0.9783	2.2862	1.8619	0.8466	0.1546	2.5886	0.4324	1.0091	0.634	1.7927	1.073	2.5755	Bacteria	Actinobacteria	Coriobacteriia	Coriobacteriales	Eggerthellaceae
Parabacteroides	0	0	0	0	0	0.0015	0	0	0.0016	0.0016	0	0.0121	0	0	0	0	0	0	0.7829	9.3893	0	13.3358	12.2809	0	Bacteria	Bacteroidetes	Bacteroidia	Bacteroidales	Tannerellaceae
Lachnospiraceae_UCG-006	7.9117	1.6074	0.6691	1.4047	1.5204	1.3044	1.6984	2.4686	0.3874	0.4402	0.0644	0.6269	0.1623	0.3361	0.0018	0.2414	0.5059	2.7637	7.1881	0.3446	0.5743	0.4323	0.0589	1.9095	Bacteria	Firmicutes	Clostridia	Clostridiales	Lachnospiraceae
Aerococcus	0.9698	4.6666	4.745	0.0033	8.7749	0.9454	0.0017	0.0237	0.0033	0	0	0	2.2241	0.5105	0.064	0.4233	1.119	1.9078	0.0016	0.0031	0	0	0	0.0025	Bacteria	Firmicutes	Bacilli	Lactobacillales	Aerococcaceae
Ruminiclostridium_9	0.9486	0.6573	0.6477	1.5031	1.8021	1.3314	2.0978	3.4775	0.3809	0.417	0.1153	0.85	0.2765	0.0507	0.0516	0.1306	1.1962	0.6192	5.3113	1.2934	0.8115	0.2384	0.3448	0.5575	Bacteria	Firmicutes	Clostridia	Clostridiales	Ruminococcaceae
Blautia	2.0897	0.0318	0.3483	0.1535	6.8998	2.4398	0.2784	1.9435	0.1569	0.6247	0.0599	0.8379	0.1022	1.113	0	0.205	0.7518	1.6128	2.4812	0.4729	0.0032	1.6163	0.1413	0.2018	Bacteria	Firmicutes	Clostridia	Clostridiales	Lachnospiraceae
Vagococcus	0.0053	0.0268	0.0061	0	0.076	0.0105	0	0.3353	0.1226	2.9467	0.006	1.6697	4.9681	0.5438	0.0782	11.6404	0.5691	1.1379	0	0	0	0	0	0	Bacteria	Firmicutes	Bacilli	Lactobacillales	Enterococcaceae
GCA-900066225	0.0618	0.1288	0.2475	0.045	0.1386	0.0194	0.2254	21.613	0.0147	0.0078	0.021	0.1093	0.0706	0.0127	0.1067	0.0132	0.1388	0.0762	0.9581	0.0124	0.0145	0.0207	0.0017	0.0378	Bacteria	Firmicutes	Clostridia	Clostridiales	Ruminococcaceae
Turicibacter	0.0671	0.199	0	0	0.006	0.006	0.3397	0.2214	0.2452	0.3736	3.721	2.207	0.5951	0.5898	0	0.0959	0.058	0.2999	0.4225	0.1916	3.7912	0.2146	3.288	4.3665	Bacteria	Firmicutes	Erysipelotrichia	Erysipelotrichales	Erysipelotrichaceae
Erysipelatoclostridium	0.3868	0.3362	0.0229	0.0067	0.4159	0.4084	1.1765	0.6547	0.2942	0.8572	0.2261	1.4754	0.3697	0.0523	0.6615	0.6101	0.007	0.5706	2.7989	0.8252	0.3581	2.3967	0.6004	3.8014	Bacteria	Firmicutes	Erysipelotrichia	Erysipelotrichales	Erysipelotrichaceae
Intestinimonas	0.1325	0.6105	1.0556	0.639	0.0522	0.3964	4.1408	4.148	0.0736	0.3643	0.009	1.4693	0.2224	0.0174	0.0036	0.1207	0.8607	0.5057	2.1946	1.1822	0.1355	0.2575	0.0219	0.0605	Bacteria	Firmicutes	Clostridia	Clostridiales	Ruminococcaceae
Ruminococcus_torques_group	0	0.0017	0.0275	0	0	0	0	0	0	0	0	0	0.0406	0.0016	16.3887	0.0033	0.0035	0.1021	0	0	0.0839	0.8391	0	0	Bacteria	Firmicutes	Clostridia	Clostridiales	Lachnospiraceae
Staphylococcus	0.7949	3.9942	4.1385	0.0067	4.2913	1.297	0.174	0.0127	0	0.0046	0.0689	0.0015	0.7859	0.0967	0.0213	0.086	0.2811	0.2869	0.0213	0.2071	0.0048	0	0	0.0101	Bacteria	Firmicutes	Bacilli	Bacillales	Staphylococcaceae
Oscillibacter	0.7825	0.3211	0.2001	1.6249	0.7214	0.4488	2.1442	1.7474	0.3531	0.7595	0.0599	0.7908	0.2254	0.0079	0.0356	0.1174	0.462	0.3987	1.8343	0.5084	0.6211	1.308	0.0656	0.8122	Bacteria	Firmicutes	Clostridia	Clostridiales	Ruminococcaceae
Anaerotruncus	0.537	0.097	0.5622	5.4303	0.1699	0.2229	0.2784	1.3157	0.0719	0.2635	0.0075	1.8655	0.4553	0.0016	0.1672	0.4481	0.0632	0.0421	1.962	0.1762	0.0226	0.5817	0.0555	0.4742	Bacteria	Firmicutes	Clostridia	Clostridiales	Ruminococcaceae
Ruminococcaceae_UCG-014	0.9821	0.848	1.0663	0.2786	0.234	0.8602	0.0978	1.0722	0.0245	0.014	0.0299	0.7104	0.0451	0.0016	0.0018	0.0017	0.8801	0.0292	0.0033	0.2241	3.2588	0.1256	0.0101	4.4674	Bacteria	Firmicutes	Clostridia	Clostridiales	Ruminococcaceae
Lachnoclostridium	0.5335	0.4282	0.8815	0.312	1.1939	0.8183	0.6595	0.4143	0.0785	0.1163	0.0464	0.3628	0.0376	0.0428	0.0285	0.0331	2.2555	3.1057	1.3413	0.1623	0.3985	0.1859	0.1345	0.8728	Bacteria	Firmicutes	Clostridia	Clostridiales	Lachnospiraceae
Lactococcus	0.0742	0.0452	0.1085	0.0117	0.155	0.0105	2.8434	0.5772	0.3825	0.231	0.5241	0.5738	0.9978	0.084	0.2561	0.3241	0.0984	0.1718	0.8746	1.482	0.392	0.0366	1.4111	0.4692	Bacteria	Firmicutes	Bacilli	Lactobacillales	Streptococcaceae
Ruminiclostridium	0.2226	0.0401	0.9105	3.1831	0.5754	0.2812	0.2353	0.971	0.1144	0.2062	0.0299	0.721	0.0766	0.13	0	0.0678	1.609	0.3112	0.3849	0.7696	0.2065	0.1287	0.0017	0.0631	Bacteria	Firmicutes	Clostridia	Clostridiales	Ruminococcaceae
Prevotellaceae_UCG-001	0.6147	0.5469	1.2328	2.1538	0.2698	2.2424	0.0017	0	0.0049	0.0031	0.0015	0	0.0075	0.0333	2.0806	0.0033	0.0018	0.201	0	0	0.3097	0	0	0.2169	Bacteria	Bacteroidetes	Bacteroidia	Bacteroidales	Prevotellaceae
Ruminiclostridium_5	0.5034	0.2442	0.3315	0.4571	0.5396	1.7442	1.0655	0.6167	0.0703	0.0977	0.0299	0.3552	0.0766	0.0079	0.0196	0.038	0.2494	1.0666	0.4782	0.0865	0.684	0.0175	0.0017	0.4162	Bacteria	Firmicutes	Clostridia	Clostridiales	Ruminococcaceae
Jeotgalicoccus	0.2968	2.8066	1.1778	0.0017	2.996	0.3874	0	0.0032	0	0	0	0.0015	0.3667	0.1411	0.0302	0.005	0.2459	0.2561	0	0	0	0	0	0	Bacteria	Firmicutes	Bacilli	Bacillales	Staphylococcaceae
Romboutsia	0.0018	0	0.0031	0	0	0.003	0.1491	0.1487	0.0523	0.0667	0.2291	0.0486	0.278	0.0365	0.0018	0.8482	0	0.0632	0.0557	0.1082	0.4485	0.0032	5.5619	0.005	Bacteria	Firmicutes	Clostridia	Clostridiales	Peptostreptococcaceae
Parasutterella	0.1431	0.2124	0.1253	0.0083	0.0104	0.35	0.227	0.9884	0.0474	0	0.006	1.0398	0.8205	0.0174	0.0107	0.3671	0.0861	0.0162	0.0131	0.1592	0.0468	0.7295	0.9973	0.0479	Bacteria	Proteobacteria	Gammaproteobacteria	Betaproteobacteriales	Burkholderiaceae
GCA-900066575	0.4999	0.1606	0.2811	0.0617	0.6573	0.0524	0.9097	0.446	0.0687	0.045	0.0195	0.1366	0.0691	0.0872	0.0053	0.086	0.4392	0.1621	1.3479	0.1638	0.2501	0.1414	0.0891	0.285	Bacteria	Firmicutes	Clostridia	Clostridiales	Lachnospiraceae
Ruminococcaceae_UCG-010	0.6483	0.6941	0.5897	0.1034	0.1073	0.4233	0.0398	0.0316	0.2125	0.0233	0.0464	0.51	0.0331	0.3837	0.0053	0.0017	0.1634	1.2125	0.0066	0.0247	0.2339	0.0175	0.0303	0.6659	Bacteria	Firmicutes	Clostridia	Clostridiales	Ruminococcaceae
Eubacterium_nodatum_group	0.1307	0.189	0.081	0.387	0.0775	0.0539	0.2154	0.0585	0.0915	1.2571	0.4567	0.1609	0.7123	0.0491	0.1156	0.4564	0.0123	0.0632	0.0033	0.0525	0.1162	0.6866	0.1076	0.3607	Bacteria	Firmicutes	Clostridia	Clostridiales	Family_XIII
Roseburia	0.1095	0.0084	0.0061	5.5371	0.0522	0.015	0	0.0395	0.0049	0.0016	0.006	0	0	0.0016	0	0	0.0053	0.0016	0.054	0	0.0016	0	0.005	0.005	Bacteria	Firmicutes	Clostridia	Clostridiales	Lachnospiraceae
Clostridium_sensu_stricto_1	0	0.0033	0	0	0	0	0.0646	0.068	0.0147	0.0046	0.009	0.3962	0.0511	0.0491	0.0018	0.0215	0.0053	0.1118	0.0082	0.0216	2.4183	0.0064	1.48	0.613	Bacteria	Firmicutes	Clostridia	Clostridiales	Clostridiaceae_1
Parvibacter	0.0866	0.0535	0.0336	0.0083	0.0134	0.0165	0.0348	0.0285	0.0866	1.1533	0.1512	0.1396	0.0255	1.6251	0.0694	0.0413	0.0035	0.2431	0.0311	0.0479	0.0194	0.3369	0	0.3834	Bacteria	Actinobacteria	Coriobacteriia	Coriobacteriales	Eggerthellaceae
Psychrobacter	0.0459	1.7529	0.1085	0	1.5502	0.1272	0	0	0	0	0	0	0.2555	0.1776	0.0249	0.2282	0.1599	0.1589	0	0	0	0	0	0	Bacteria	Proteobacteria	Gammaproteobacteria	Pseudomonadales	Moraxellaceae
Bilophila	0.2809	0.2409	0.2047	0.1368	0.471	0.1017	0.3281	0.2435	0.1716	0.0961	0.0464	0.1882	0.1112	0.0174	0.0676	0.0992	0.1124	0.2042	0.3881	0.1128	0.2823	0.1367	0.1228	0.3834	Bacteria	Proteobacteria	Deltaproteobacteria	Desulfovibrionales	Desulfovibrionaceae
Ruminococcus_1	0.4381	0.0117	0.11	0	0	2.5625	0.0066	0.0348	0.0033	0	0.009	0.1776	0	0	0	0.0017	0.0123	0.0567	0	0.0046	0.4566	0.0159	0.0017	0.4541	Bacteria	Firmicutes	Clostridia	Clostridiales	Ruminococcaceae
Ruminococcaceae_UCG-004	0.295	0.0686	0.0489	0.1368	0.1073	0.0284	0.5866	0.2467	0.0212	0.2604	0.0165	0.2034	0.0496	0.0016	0.0018	0.048	0.1792	0.5009	0.357	0.1684	0.1823	0.1192	0.005	0.1715	Bacteria	Firmicutes	Clostridia	Clostridiales	Ruminococcaceae
Kurthia	0.0106	0	0.0015	0	0.0045	0.003	0	0	0	0	0.0314	0	2.2436	0.0491	0.0124	0.4332	0.5024	0.3906	0	0	0	0	0	0	Bacteria	Firmicutes	Bacilli	Bacillales	Planococcaceae
Eubacterium_coprostanoligenes_group	0.0583	0.0017	0.0122	0.5555	0	0.0927	0.2237	0.0459	0.1242	0.3875	0.0195	0.2596	0.024	0.2632	0.0445	0.0198	0	0.1021	0.0016	0.0355	0.7034	0.0397	0.0471	0.5146	Bacteria	Firmicutes	Clostridia	Clostridiales	Ruminococcaceae
Facklamia	0.0618	0.9333	0.136	0	1.2819	0.1346	0	0.0016	0	0	0	0	0.4448	0.0317	0.0071	0.0579	0.1388	0.1118	0	0	0	0	0	0	Bacteria	Firmicutes	Bacilli	Lactobacillales	Aerococcaceae
Candidatus_Saccharimonas	0.03	0.1589	0.1299	0.2486	0.1699	0.1316	0.4225	0.0538	0	0.076	0.0075	0.2656	0.0451	0	0.0018	0.0033	0.4497	0.4085	0.1458	0.0278	0.0742	0.0779	0	0.005	Bacteria	Patescibacteria	Saccharimonadia	Saccharimonadales	Saccharimonadaceae
Desulfovibrio	0	0.0017	0.1146	0	0.0313	0	0.1442	0.0095	0.4577	0.031	0.1423	0	0	0.983	0	0	0.0299	0.0081	0.1621	0	0.0161	0	0	0.0504	Bacteria	Proteobacteria	Deltaproteobacteria	Desulfovibrionales	Desulfovibrionaceae
Ruminiclostridium_6	0.5794	0.1589	0.2093	0.005	0.0775	0.0957	0.0464	0.0142	0.0016	0.0046	0	0.0911	0	0	0	0.005	0.2108	0.1507	0.0016	0.0046	0.0549	0.0191	0	0.0504	Bacteria	Firmicutes	Clostridia	Clostridiales	Ruminococcaceae
Candidatus_Arthromitus	0.0707	0.0452	0.7409	0.5188	0.1431	0.0703	0	0.0095	0	0.0016	0	0	0.0135	0.0032	0.0053	0	0.0018	0.0065	0.0016	0	0	0	0	0	Bacteria	Firmicutes	Clostridia	Clostridiales	Clostridiaceae_1
Ruminococcaceae_UCG-005	0.0406	0.01	0.0535	0.01	0.0104	0.1541	0.0166	0.0538	0.0163	0.0093	0.0359	0.0486	0	0.0032	0.377	0	0.1616	0.0243	0.0917	0.0139	0.1129	0.1573	0	0.1564	Bacteria	Firmicutes	Clostridia	Clostridiales	Ruminococcaceae
Weissella	0.0124	0.0318	0.029	0	0.0179	0.0105	0	0.0111	0.0033	0.0124	0.003	0.0106	0.4088	0.1617	0.0196	0.1042	0.2986	0.3485	0.0131	0.0046	0.0016	0	0.0034	0.0353	Bacteria	Firmicutes	Bacilli	Lactobacillales	Leuconostocaceae
Acinetobacter	0	0.0017	0.0015	0	0	0	0.0066	0.0047	0.0114	0.5239	0.1108	0.0121	0.2044	0.0872	0.032	0.1091	0.2038	0.0859	0	0	0	0.0731	0	0	Bacteria	Proteobacteria	Gammaproteobacteria	Pseudomonadales	Moraxellaceae
Eubacterium_brachy_group	0.0795	0.087	0.1421	0.1785	0.1923	0.0598	0.1077	0.019	0	0.0605	0	0.0713	0.003	0.0222	0	0	0.0861	0.0276	0.0328	0.0355	0.0065	0.1097	0	0.0277	Bacteria	Firmicutes	Clostridia	Clostridiales	Family_XIII
Ruminiclostridium_1	0.1254	0.1154	0.2872	0.0067	0.0537	0.1002	0.0017	0	0	0	0	0	0.006	0.0159	0	0	0.0088	0.1896	0	0	0.0581	0	0	0.2043	Bacteria	Firmicutes	Clostridia	Clostridiales	Ruminococcaceae
Defluviitaleaceae_UCG-011	0.0071	0.0368	0.026	0	0.0089	0.006	0.0514	0.0522	0.0262	0.1039	0.0614	0.1806	0.0646	0.084	0	0.0347	0	0.1313	0	0.0015	0.0613	0.0064	0	0.0656	Bacteria	Firmicutes	Clostridia	Clostridiales	Defluviitaleaceae
Candidatus_Stoquefichus	0.0053	0.0033	0.0046	0.015	0.003	0.0748	0	0.0032	0.036	0	0.0255	0.0121	0	0.5898	0	0	0	0	0	0.0247	0	0.1716	0.0034	0	Bacteria	Firmicutes	Erysipelotrichia	Erysipelotrichales	Erysipelotrichaceae
Clostridium_innocuum_group	0	0	0	0	0	0	0	0	0.9203	0	0	0	0	0	0.0516	0	0	0	0	0	0	0	0	0	Bacteria	Firmicutes	Erysipelotrichia	Erysipelotrichales	Erysipelotrichaceae
Acetatifactor	0.1148	0.0318	0.0031	0.0267	0.0045	0.0045	0.0994	0.0838	0.0196	0.0108	0	0.0046	0.006	0	0	0.005	0.0668	0.0081	0.1196	0.0062	0.2388	0.0095	0.0084	0.0404	Bacteria	Firmicutes	Clostridia	Clostridiales	Lachnospiraceae
Lachnospiraceae_FCS020_group	0.0318	0.0251	0.0046	0.0234	0.0179	0.0209	0.0481	0.0332	0.0016	0.0062	0.0075	0.0288	0.015	0.0016	0	0	0.0193	0.0308	0.0147	0.0077	0.1855	0.0095	0.0017	0.2094	Bacteria	Firmicutes	Clostridia	Clostridiales	Lachnospiraceae
Gemella	0.0106	0.0385	0.0122	0.0133	0.0402	0.0194	0.0133	0.0332	0	0	0.0464	0.0106	0.0015	0.0016	0.0036	0	0.0141	0.0227	0.3947	0.0062	0.0032	0	0.005	0.005	Bacteria	Firmicutes	Bacilli	Bacillales	Family_XI
Peptococcus	0.0177	0.0033	0.0015	0.1702	0.0075	0.0015	0.2916	0.0617	0	0.0016	0	0.0137	0	0	0	0	0.0105	0.0016	0.0655	0.0015	0.0129	0.0032	0.0017	0.005	Bacteria	Firmicutes	Clostridia	Clostridiales	Peptococcaceae
Glutamicibacter	0.0018	0.0067	0.0015	0	0.0075	0	0	0	0	0	0	0	0.272	0.065	0.0178	0	0.195	0.06	0	0	0	0	0	0	Bacteria	Actinobacteria	Actinobacteria	Micrococcales	Micrococcaceae
Anaeroplasma	0	0	0	0.372	0	0	0.0099	0.0111	0.0163	0.0155	0.0449	0.0471	0.0045	0	0	0	0	0.0049	0	0	0	0	0.0589	0.0101	Bacteria	Tenericutes	Mollicutes	Anaeroplasmatales	Anaeroplasmataceae
Tyzzerella	0.0724	0	0.0092	0	0.0045	0.003	0.0348	0.1344	0.0114	0.0419	0.009	0.0273	0.0195	0	0.0036	0.0298	0.0193	0.0065	0.0295	0.0325	0.0081	0.0238	0.032	0.0177	Bacteria	Firmicutes	Clostridia	Clostridiales	Lachnospiraceae
Marvinbryantia	0.0495	0.0217	0.0275	0.01	0.0149	0.0568	0.0033	0.0063	0.0049	0.0016	0.006	0.0152	0.0015	0.0111	0.249	0.0017	0.0035	0.0097	0	0.0046	0.0048	0	0	0.0656	Bacteria	Firmicutes	Clostridia	Clostridiales	Lachnospiraceae
Eubacterium_xylanophilum_group	0.1978	0.1539	0	0	0.0537	0.1272	0	0	0	0	0	0	0	0	0	0	0	0	0	0	0	0	0	0.0025	Bacteria	Firmicutes	Clostridia	Clostridiales	Lachnospiraceae
Streptococcus	0	0.0502	0.0153	0.01	0.0462	0.0284	0.0547	0.0016	0.0033	0.0016	0.015	0.0273	0.0255	0.0048	0.0036	0.0066	0.0053	0.0049	0.1572	0.0046	0.021	0	0.0101	0.0126	Bacteria	Firmicutes	Bacilli	Lactobacillales	Streptococcaceae
Angelakisella	0.023	0.0953	0.0076	0.0083	0.2474	0.003	0.0182	0.0253	0	0.0031	0	0.0015	0	0	0	0	0.007	0.0032	0.036	0.0031	0.0048	0	0	0.0101	Bacteria	Firmicutes	Clostridia	Clostridiales	Ruminococcaceae
Negativibacillus	0.0336	0.0067	0.0122	0.0617	0.0686	0.2079	0	0	0	0	0	0.0015	0	0	0.0018	0	0.0509	0	0	0	0.0307	0	0	0	Bacteria	Firmicutes	Clostridia	Clostridiales	Ruminococcaceae
Family_XIII_UCG-001	0.0106	0.0134	0.0581	0.0284	0.079	0.009	0.0033	0.0047	0	0	0	0	0	0	0	0	0.0668	0.0616	0.0147	0	0.1194	0	0	0	Bacteria	Firmicutes	Clostridia	Clostridiales	Family_XIII
Eubacterium_fissicatena_group	0	0	0	0	0	0	0	0.2847	0	0	0	0	0	0	0	0	0	0	0	0	0	0	0	0.1337	Bacteria	Firmicutes	Clostridia	Clostridiales	Lachnospiraceae
Pseudomonas	0	0.005	0	0	0.0045	0.0015	0.0017	0.0111	0.121	0.0062	0.0075	0.0046	0.006	0	0	0.0463	0	0	0.0016	0.0309	0	0.0683	0.0303	0.005	Bacteria	Proteobacteria	Gammaproteobacteria	Pseudomonadales	Pseudomonadaceae
A2	0	0.0251	0	0.322	0.0015	0.0015	0	0	0	0	0	0	0	0	0	0	0	0	0	0	0	0	0	0	Bacteria	Firmicutes	Clostridia	Clostridiales	Lachnospiraceae
Muribaculum	0.2632	0.0067	0.0061	0.0033	0	0.0643	0	0.0016	0	0	0	0	0	0	0.0018	0	0	0	0	0	0	0	0	0	Bacteria	Bacteroidetes	Bacteroidia	Bacteroidales	Muribaculaceae
Ruminococcaceae_UCG-013	0.023	0.0251	0.0519	0	0.0045	0	0	0	0	0	0.021	0.0015	0	0.0333	0	0	0.0176	0.0162	0.0246	0.0062	0.0097	0	0	0.111	Bacteria	Firmicutes	Clostridia	Clostridiales	Ruminococcaceae
Timonella	0	0	0	0	0	0	0	0	0	0	0	0	0.0842	0.0761	0.0178	0.005	0.1054	0.0502	0	0	0	0	0	0	Bacteria	Actinobacteria	Actinobacteria	Micrococcales	Micrococcales_Incertae_Sedis
Harryflintia	0.0053	0.1087	0.0642	0.025	0.0164	0.0075	0.0033	0.0063	0	0	0	0.0167	0	0	0	0	0.0053	0.0259	0	0	0.0419	0	0	0.0076	Bacteria	Firmicutes	Clostridia	Clostridiales	Ruminococcaceae
Butyricicoccus	0	0.0033	0.0015	0.1635	0.0119	0.0015	0	0	0	0	0.0075	0.0015	0	0	0	0	0	0.0016	0.0115	0.0062	0	0	0	0	Bacteria	Firmicutes	Clostridia	Clostridiales	Ruminococcaceae
Faecalibaculum	0	0	0	0	0	0	0	0	0	0	0	0	0.0015	0	0	0	0	0	0	0	0	0.1796	0	0	Bacteria	Firmicutes	Erysipelotrichia	Erysipelotrichales	Erysipelotrichaceae
