# Supplementary material for: Sijunzi decoction alleviates inflammation and intestinal epithelial barrier damage and modulates the gut microbiota in ulcerative colitis mice
Source: Front Pharmacol. 2024 Apr 8;15:1360972. doi: 10.3389/fphar.2024.1360972 (PMC11033371; doi:10.3389/fphar.2024.1360972)
Supplement: Supplementary file 3 [file Table3.XLSX]

## Sheet: 体重
	number	day1	day2	day3	day4	day5	day6	day7
Cont	1	21.5	20.7	21.5	21.9	22.1	21.3	21.2
	2	25.3	26.3	26.1	25.6	26.5	26.1	26.3
	3	25.9	26.4	26.6	28.5	27.8	27.5	27.7
	4	20.2	21.5	22.5	23.1	23.3	23	23.2
	5	21	22.8	23.6	23.8	25.2	24.7	24.6
	6	24.6	25.4	25.6	26.5	26.8	27.3	26.7
	7	22.6	23.7	23.6	25	24.7	24.8	24.9
	8	26.6	27.3	27.1	27.1	27.2	26.6	26.4
	9	26.9	27.2	27.5	28	28.3	27.8	27.8
	number	day1	day2	day3	day4	day5	day6	day7
Model	1	23.6	23.8	23.4	23.4	22.8	22.3	21.4
	2	22.5	23	23	22.9	22.8	21.9	21.1
	3	23.2	23.2	23.6	23.2	23.6	22.6	21.8
	4	21.2	21.1	20.9	21.3	21.5	18.9	17
	5	23.3	23.6	24.1	24.7	24	21.8	19.6
	6	23.7	24.1	23.9	23.6	24	23.6	22
	7	24.1	24.4	24.3	23.7	24	23.8	21.8
	8	23.8	24.3	24.7	24	24.8	23.1	20.9
	9	21.3	21.4	21.2	21.6	22	20.1	18.3
	number	day1	day2	day3	day4	day5	day6	day7
Positive	1	22	22.6	22.6	21.8	23.1	21.1	19.9
	2	22.8	23.9	24.2	23.9	24.1	23.8	23
	3	22.5	23.8	23.3	22.8	23.7	23.2	21.4
	4	25	26.3	26.3	25.6	26.2	26.2	25.6
	5	22.3	22.5	23.1	22.4	23.6	22.8	22
	6	25	25.5	25.4	24.6	24.7	23.9	23.6
	7	24.4	25.1	24.2	24.8	25.3	24.5	24.5
	8	25.5	25.9	25.4	24.7	24.5	23.6	23.8
	9	18	19.1	18.9	19.6	19.6	19.4	19.7
	number	day1	day2	day3	day4	day5	day6	day7
SJZ-L	1	24.4	25.9	25.5	25.3	25.5	24.9	22.3
	2	24.6	24.4	25	24..2	24	23.2	21.4
	3	24.2	24.3	24.4	24.4	24.8	24.7	23.4
	4	20.1	22.2	22.5	22.4	23.6	23.4	22.7
	5	26.5	26.9	26.4	27	27.1	26.4	25.7
	6	24.1	25	25.2	24.9	25.8	24.8	21.4
	7	24.4	25.2	24.7	25	25.2	24.8	22.3
	8	23.3	24	23.8	23.7	24.7	23.6	22.5
	9	23.2	24.3	24.2	22.8	23.9	23.6	22.1
	number	day1	day2	day3	day4	day5	day6	day7
SJZ-M	1	24.1	25.5	25.3	24.5	24.5	25.5	25
	2	24.1	25.1	25	24.8	25.5	25.1	25.3
	3	23.9	23.9	23.7	24.4	23.9	23.3	22.9
	4	23.5	23.6	23.4	24.4	24.2	24.1	23.3
	5	23.6	23.5	23.2	23.1	22.7	22.7	21.5
	6	22.5	23.3	23.3	22.5	23.9	22.6	21.3
	7	24.1	23.7	25	24.7	25.9	25.4	24.1
	8	25.8	26.8	26.2	26.1	26.5	26	25.3
	9	24.8	25.3	24.7	25.7	25.8	25.6	25
	number	day1	day2	day3	day4	day5	day6	day7
SJZ-H	1	22.9	23.8	23.9	24.3	24.4	24.9	24.1
	2	25	26.3	26.1	25.3	25.4	25.1	23.8
	3	26.1	26.1	25.9	25.5	25.9	24.9	23.3
	4	25.5	26.4	26.2	25.8	26.6	25.9	24.9
	5	23.7	24.8	25.4	25.4	25.6	25.5	24.6
	6	24.5	25.3	24.8	24.7	25.2	25	24.1
	7	24.6	25	25.1	23.9	24.5	23.6	22.3
	8	21.8	22.8	23.9	24.8	25.2	24.6	22.8
	9	25.7	25.9	24.6	25	25.7	26	24.9

## Sheet: DAI
Control	1	2	3	4	5	6	7
diameter	0	0.333333	0	0	0	0.333333	0.333333
diameter	0	0	0	0	0	0	0
diameter	0	0	0	0	0	0	0
diameter	0	0	0	0	0	0	0
diameter	0	0	0	0	0	0	0
diameter	0	0	0	0	0	0	0
diameter	0	0	0	0	0	0	0
diameter	0	0	0	0	0	0	0.333333
diameter	0	0	0	0	0	0	0
DSS	1	2	3	4	5	6	7
diameter	0	0	0.333333	0.333333	1.33333	2.33333	3
diameter	0	0	0	0	1	2.33333	3.33333
diameter	0	0	0	0	1.33333	3	3.33333
diameter	0	0.333333	0.666667	1.66667	2	3.66667	4
diameter	0	0	0	0	1	2.66667	4
diameter	0	0	0	0.333333	0.666667	2	2.66667
diameter	0	0	0	0.333333	1.33333	2	3
diameter	0	0	0	0	1.33333	1.66667	3.66667
diameter	0	0	0.333333	2	2	3.33333	3.66667
5-ASA	1	2	3	4	5	6	7
diameter	0	0	0	0.333333	1.66667	2.66667	3
diameter	0	0	0	0	1.33333	1.33333	2
diameter	0	0	0	0	1	1	2.33333
diameter	0	0	0	0	1	1	0.666667
diameter	0	0	0	0	1.33333	2	2.33333
diameter	0	0	0	0.333333	1	1.33333	1.33333
diameter	0	0	0.333333	0	0.666667	0.666667	1
diameter	0	0	0.333333	0.333333	1	1.33333	1.33333
diameter	0	0	0	1.33333	2	2.33333	2.66667
SJZ-L	1	2	3	4	5	6	7
diameter	0	0	0	0	1	0.666667	2
diameter	0	0.333333	0	0.333333	1	2	3
diameter	0	0	0	0	0.666667	0.666667	1.33333
diameter	0	0	0	0	0.666667	1.33333	1.66667
diameter	0	0	0.333333	0	1	2	3
diameter	0	0	0	0	1	1.66667	3.66667
diameter	0	0	0	0	1	2	2.66667
diameter	0	0	0	0	0.666667	1.33333	2
diameter	0	0	0	0.333333	1	2	2.33333
SJZ-M	1	2	3	4	5	6	7
diameter	0	0	0	0	0.666667	0.666667	0.666667
diameter	0	0	0	0	0.666667	0.666667	0.666667
diameter	0	0	0.333333	0	1.33333	2.33333	3
diameter	0	0	0.333333	0	0.666667	0.666667	1
diameter	0	0.333333	0.333333	0.333333	1.33333	2	3
diameter	0	0	0	0	0.666667	1.33333	3.33333
diameter	0	0.333333	0	0	1	1	1.33333
diameter	0	0	0	0	0.666667	1.33333	2.33333
diameter	0	0	0.333333	0	0.666667	1.33333	0.666667
SJZ-H	1	2	3	4	5	6	7
diameter	0	0	0	0	0.666667	0.666667	0.666667
diameter	0	0	0	0	1	1	1.33333
diameter	0	0	0.333333	0.333333	1	2	3
diameter	0	0	0	0	0.666667	0.666667	1
diameter	0	0	0	0	0.666667	0.666667	0.666667
diameter	0	0	0	0	1.66667	1.66667	2.33333
diameter	0	0	0	0.333333	1	1.66667	3
diameter	0	0	0	0	0.666667	1	2
diameter	0	0	0.333333	0.333333	0.666667	1	1.66667

## Sheet: 血便分数 
	number	day1	day2	day3	day4	day5	day6	day7
CONT	1	0	0	0	0	0	0	0
	2	0	0	0	0	0	0	0
	3	0	0	0	0	0	0	0
	4	0	0	0	0	0	0	0
	5	0	0	0	0	0	0	0
	6	0	0	0	0	0	0	0
	7	0	0	0	0	0	0	0
	8	0	0	0	0	0	0	0
	9	0	0	0	0	0	0	0
	number	day1	day2	day3	day4	day5	day6	day7
Model	1	0	0	0	0	1	2	3
	2	0	0	0	0	1	3	4
	3	0	0	0	0	2	4	4
	4	0	0	0	2	3	4	4
	5	0	0	0	0	1	3	4
	6	0	0	0	0	1	2	3
	7	0	0	0	0	1	2	3
	8	0	0	0	0	2	2	4
	9	0	0	0	3	3	4	4
	均值	0	0	0	0.555556	1.66667	2.88889	3.66667
	number	day1	day2	day3	day4	day5	day6	day7
Positive	1	0	0	0	0	2	3	3
	2	0	0	0	0	2	2	3
	3	0	0	0	0	1	1	3
	4	0	0	0	0	1	1	1
	5	0	0	0	0	2	3	3
	6	0	0	0	0	1	1	1
	7	0	0	0	0	1	1	1
	8	0	0	0	0	1	1	1
	9	0	0	0	2	3	3	4
	number	day1	day2	day3	day4	day5	day6	day7
SJZ-L	1	0	0	0	0	1	1	2
	2	0	0	0	0	1	2	3
	3	0	0	0	0	1	1	1
	4	0	0	0	0	1	2	2
	5	0	0	0	0	1	2	4
	6	0	0	0	0	1	2	4
	7	0	0	0	0	1	3	3
	8	0	0	0	0	1	2	2
	9	0	0	0	0	1	2	3
	number	day1	day2	day3	day4	day5	day6	day7
SJZ-M	1	0	0	0	0	1	1	1
	2	0	0	0	0	1	1	1
	3	0	0	0	0	2	3	4
	4	0	0	0	0	1	1	1
	5	0	0	0	0	1	2	3
	6	0	0	0	0	1	2	4
	7	0	0	0	0	1	1	1
	8	0	0	0	0	1	2	3
	9	0	0	0	0	1	2	1
	number	day1	day2	day3	day4	day5	day6	day7
SJZ-H	1	0	0	0	0	1	1	1
	2	0	0	0	0	1	1	1
	3	0	0	0	0	1	2	3
	4	0	0	0	0	1	1	1
	5	0	0	0	0	1	1	1
	6	0	0	0	0	2	2	2
	7	0	0	0	0	1	2	4
	8	0	0	0	0	1	1	3
	9	0	0	0	0	1	1	2

## Sheet: 稀便分数 
	number	day1	day2	day3	day4	day5	day6	day7
CONT	1	0	0	0	0	0	0	0
	2	0	0	0	0	0	0	0
	3	0	0	0	0	0	0	0
	4	0	0	0	0	0	0	0
	5	0	0	0	0	0	0	0
	6	0	0	0	0	0	0	0
	7	0	0	0	0	0	0	0
	8	0	0	0	0	0	0	0
	9	0	0	0	0	0	0	0
	number	day1	day2	day3	day4	day5	day6	day7
Model	1	0	0	0	0	2	3	4
	2	0	0	0	0	2	3	4
	3	0	0	0	0	2	4	4
	4	0	0	1	3	3	4	4
	5	0	0	0	0	2	3	4
	6	0	0	0	0	1	3	3
	7	0	0	0	0	2	3	4
	8	0	0	0	0	2	2	4
	9	0	0	0	3	3	4	4
	number	day1	day2	day3	day4	day5	day6	day7
Positive	1	0	0	0	0	3	4	4
	2	0	0	0	0	2	2	3
	3	0	0	0	0	2	2	3
	4	0	0	0	0	2	2	1
	5	0	0	0	0	2	3	3
	6	0	0	0	0	1	2	1
	7	0	0	0	0	1	1	2
	8	0	0	0	0	1	1	1
	9	0	0	0	2	3	4	4
	number	day1	day2	day3	day4	day5	day6	day7
SJZ-L	1	0	0	0	0	2	1	2
	2	0	0	0	0	1	2	3
	3	0	0	0	0	1	1	2
	4	0	0	0	0	1	2	3
	5	0	0	0	0	2	3	4
	6	0	0	0	0	2	3	4
	7	0	0	0	0	2	3	3
	8	0	0	0	0	1	2	3
	9	0	0	0	0	2	4	3
	number	day1	day2	day3	day4	day5	day6	day7
SJZ-M	1	0	0	0	0	1	1	1
	2	0	0	0	0	1	1	1
	3	0	0	0	0	2	3	4
	4	0	0	0	0	1	1	1
	5	0	0	0	0	2	3	4
	6	0	0	0	0	1	2	4
	7	0	0	0	0	2	2	3
	8	0	0	0	0	1	2	3
	9	0	0	0	0	1	2	1
	序号	day1	day2	day3	day4	day5	day6	day7
SJZ-H	1	0	0	0	0	1	1	1
	2	0	0	0	0	2	2	2
	3	0	0	0	0	1	3	3
	4	0	0	0	0	1	1	1
	5	0	0	0	0	1	1	1
	6	0	0	0	0	3	3	4
	7	0	0	0	0	1	2	3
	8	0	0	0	0	1	2	3
	9	0	0	0	0	1	2	2

## Sheet: 进食进水
	Record of food intake
	Control	DSS	Positive	SJZD-L	SJZD-M	SJZD-H
Weight per cage	31.1	28.8	31.1	27.2	28.9	24.8
	23.6	26	23	24	25.8	28.2
	29.9	21	22.4	18.1	20.9	25.4
	30.1	20.6	20	13.7	20.2	24.1
	29.8	13	17.3	17.4	15.7	18.9
	39.7	15	16	15.1	20.4	19.8
	32.9	14.7	12.8	19.5	14.4	18.7
	6.22	5.76	6.22	5.44	5.78	4.96
	4.72	5.2	4.6	4.8	5.16	5.64
	5.98	4.2	4.48	3.62	4.18	5.08
	6.02	4.12	4	2.74	4.04	4.82
	5.96	2.6	3.46	3.48	3.14	3.78
	7.94	3	3.2	3.02	4.08	3.96
	6.58	2.94	2.56	3.9	2.88	3.74
	6.20286	3.97429	4.07429	3.85714	4.18	4.56857
	Record of water intake
	Control	DSS	Positive	SJZD-L	SJZD-M	SJZD-H
Volume per cage	30.87	24.99	31.85	31.85	30.87	28.91
	28.91	26.95	27.44	26.46	28.42	25.97
	24.01	28.42	26.46	27.93	28.7	24.01
	24.01	30.87	22.05	23.52	27.23	24.01
	22.54	15.68	23.03	24.5	19.25	19.6
	24.5	14.21	19.11	19.11	14.7	21.15
	24.99	12.74	13.72	15.19	17.78	19.68
	6.174	4.998	6.37	6.37	6.174	5.782
	5.782	5.39	5.488	5.292	5.684	5.194
	4.802	5.684	5.292	5.586	5.74	4.802
	4.802	6.174	4.41	4.704	5.446	4.802
	4.508	3.136	4.606	4.9	3.85	3.92
	4.9	2.842	3.822	3.822	2.94	4.23
	4.998	2.548	2.744	3.038	3.556	3.936
	5.138	4.396	4.676	4.816	4.77	4.66657
